# Supplementary material for: T2-High Endotype and Response to Biological Treatments in Patients with Bronchiectasis
Source: Biomedicines. 2021 Jul 2;9(7):772. doi: 10.3390/biomedicines9070772 (PMC8301446; doi:10.3390/biomedicines9070772)
Supplement: Supplementary file 1 [file biomedicines-09-00772-s001.zip]

Archive with 1 entries (1 files):
- biomedicines-1248287-supplementary.pdf
